# Supplementary material for: Gut resistome linked to sexual preference and HIV infection
Source: BMC Microbiol. 2024 Jun 8;24:201. doi: 10.1186/s12866-024-03335-z (PMC11162057; doi:10.1186/s12866-024-03335-z)
Supplement: Supplementary file 4 — Supplementary Material 4. [file 12866_2024_3335_MOESM4_ESM.xlsx]

## Sheet: Hoja1
sTable 1 Patient's characteristics according to microbiome cluster
	Overall N = 156		Microbiome Cluster
			Bacteroides N = 63	Prevotella N = 93	p-value1
Age, median (IQR)	43 (35-51)		50 (41-54)	39 (34-46)	<0.001
Gender					<0.001
Women, n (%)	31 (20)		27 (43)	4 (4.3)
Men, n (%)	124 (79)		36 (57)	88 (95)
Transgender women, n (%)	1 (0.6)		0 (0)	1 (1.1)
Ethnicity					0.002
Asiatic, n (%)	1 (0.6)		1 (1.6)	0 (0)
Caucasian, n (%)	124 (79)		54 (86)	70 (75)
Hispanic-Latin, n (%)	28 (18)		5 (7.9)	23 (25)
Other, n (%)	3 (1.9)		3 (4.8)	0 (0)
BMI, median (IQR)	23.8 (22.0-26.1)		23.5 (21.3-25.6)	24.2 (22.3-26.2)	0.15
Missing values	18		2	16
Sexual preference					<0.001
MSM, n (%)	100 (64)		12 (19)	88 (95)
no MSM, n (%)	56 (36)		51 (81)	5 (5.4)
HIV-1 status					0.003
Negative, n (%)	27 (17)		4 (6.3)	23 (25)
Positive, n (%)	129 (83)		59 (94)	70 (75)
HIV-1 phenotype
Concordant, n (%)	53 (34)		28 (44)	25 (27)
Discordant, n (%)	18 (12)		12 (19)	6 (6.5)
Early-treated, n (%)	13 (8.3)		1 (1.6)	12 (13)
Elite controller, n (%)	8 (5.1)		7 (11)	1 (1.1)
Late presenter, n (%)	11 (7.1)		5 (7.9)	6 (6.5)
ART-naive, n (%)	15 (9.6)		3 (4.8)	12 (13)
Viremic controller, n (%)	11 (7.1)		3 (4.8)	8 (8.6)
HIV-1 negative, n (%)	27 (17)		4 (6.3)	23 (25)
Antiretroviral treatment, n (%)	66 (42)		29 (46)	37 (40)	0.4
Gene richness					<0.001
HGC, n (%)	53 (34)		7 (11)	46 (49)
LGC, n (%)	103 (66)		56 (89)	47 (51)
Antibiotic intake, previous 3 months, n (%)	2 (1.3)		0 (0)	2 (2.2)	0.5
Antibiotic intake, previous 6 months, n (%)	35 (22)		18 (29)	17 (18)	0.13
HIV-1 RNA, copies/mL2					0.093
Undetectable, n (%)	85 (66)		44 (76)	41 (59)
<=10.000, n (%)	22 (17)		6 (10)	16 (23)
> 10.000, n (%)	21 (16)		8 (14)	13 (19)
Missing values	1		1	0
CD4+ T-cell counts2, median (IQR)	705 (469-856)		678 (287-931)	724 (500-850)	0.6
Missing values	1		0	1
Nadir CD4+ T-cell counts2, median (IQR)	337 (140-529)		238 (103-443)	374 (232-579)	0.002
Missing values	2		0	2
CD8+ T-cell counts2, median (IQR)	777 (576-1,012)		808 (504-1,018)	756 (632-1,010)	0.8
Missing values	1		0	1
CD4+/CD8+ ratio2, median (IQR)	0.84 (0.52-1.22)		0.83 (0.43-1.33)	0.85 (0.55-1.17)	>0.9
Missing values	2		0	2
ART: antiretroviral treatment; BMI: body mass index; HGC: high-gene count; IQR: interquartile range; LGC: low-gene count; MSM: men who have sex with men
1 Wilcoxon rank sum test; Fisher’s exact test; Pearson’s Chi-squared test
2 Values obtained only for HIV-1 positive subjects (n=129)
