# Supplementary material for: Gut resistome linked to sexual preference and HIV infection
Source: BMC Microbiol. 2024 Jun 8;24:201. doi: 10.1186/s12866-024-03335-z (PMC11162057; doi:10.1186/s12866-024-03335-z)
Supplement: Supplementary file 5 — Supplementary Material 5. [file 12866_2024_3335_MOESM5_ESM.xlsx]

## Sheet: Hoja1
sTable 2 Marginal multivariate PERMANOVA analysis
		Multivariate analysis			Multivariate analysis (missing values)
		p-value	R2 value		p-value	R2 value
Sexual preference		0.004	0.01		0.006	0.02
Microbiome cluster		0.001	0.02		0.001	0.02
HIV-1 phenotype		0.015	0.05		0.123	0.05
Gene richness		0.001	0.05		0.001	0.04
Gender		0.729	0.01		0.478	0.01
Age		0.117	0.01		0.209	0.01
Nadir CD4+ T-cell counts		-	-		0.994	0
1 n(%); median (IQR)
3 Values obtained only for HIV-1 positive subjects (n=129)
