# Supplementary material for: Gut resistome linked to sexual preference and HIV infection
Source: BMC Microbiol. 2024 Jun 8;24:201. doi: 10.1186/s12866-024-03335-z (PMC11162057; doi:10.1186/s12866-024-03335-z)
Supplement: Supplementary file 6 — Supplementary Material 6. [file 12866_2024_3335_MOESM6_ESM.xlsx]

## Sheet: Hoja1
sTable 3. PERMANOVA pairwise comparisons according to HIV-1 phenotypes
Pairwise comparisons	R2 value	adjusted p-value
Discordant vs ART-naive	0.108561	0.028
HIV-1 negative vs Elite controller	0.0841374	0.028
Elite controller vs Early-treated	0.10838	0.056
Concordant vs ART-naive	0.0356303	0.056
ART-naive vs Elite controller	0.0964045	0.084
HIV-1 negative vs Discordant	0.0713559	0.084
Discordant vs Elite controller	0.0885622	0.14
Discordant vs Early-treated	0.0819898	0.196
Concordant vs Elite controller	0.0355425	0.224
Discordant vs Late presenter	0.0786147	0.252
ART-naive vs Late presenter	0.0742518	0.476
Discordant vs Viremic controller	0.0705801	0.56
Elite controller vs Late presenter	0.0947644	1
Elite controller vs Viremic controller	0.0755216	1
ART-naive vs Viremic controller	0.0506128	1
Early-treated vs Late presenter	0.0479664	1
Early-treated vs Viremic controller	0.0459148	1
HIV-1 negative vs ART-naive	0.0399716	1
ART-naive vs Early-treated	0.0396605	1
HIV-1 negative vs Late presenter	0.0350472	1
Late presenter vs Viremic controller	0.03289	1
HIV-1 negative vs Early-treated	0.0281526	1
Concordant vs Early-treated	0.0246965	1
Concordant vs Late presenter	0.0195077	1
Concordant vs Discordant	0.0193132	1
Concordant vs HIV-1 negative	0.0192639	1
Concordant vs Viremic controller	0.0150626	1
HIV-1 negative vs Viremic controller	0.0144261	1
