# Supplementary material for: Gut resistome linked to sexual preference and HIV infection
Source: BMC Microbiol. 2024 Jun 8;24:201. doi: 10.1186/s12866-024-03335-z (PMC11162057; doi:10.1186/s12866-024-03335-z)
Supplement: Supplementary file 7 — Supplementary Material 7. [file 12866_2024_3335_MOESM7_ESM.xlsx]

## Sheet: Hoja1
sTable 4. Differentially abundant antimicrobial resistance gene families according to microbiome cluster
Antimicrobial resistance gene family	Microbiome cluster						Drug classes
	Bacteroides1	Pevotella1	p-value	adjusted p-value	log2FC	Group
CblA beta-lactamase	0	7137.39	2.68336e-19	5.83338e-21	-4.41049	Bacteroides	Cephalosporin
sulfonamide resistant sul	0	0	2.15851e-06	2.34621e-07	-4.1053	Bacteroides	Sulfonamide
ABC-F ATP-binding cassette ribosomal protection protein	1208.58	5938.79	1.70782e-09	1.48506e-10	-1.82945	Bacteroides	Lincosamide, Macrolide, Oxazolidinone, Phenicol, Pleuromutilin, Streptogramin, Tetracycline
major facilitator superfamily (MFS) antibiotic efflux pump	4463.07	20928.9	6.40156e-11	4.17493e-12	-1.73532	Bacteroides	Macrolide, Tetracycline, Fluoroquinolone, Nucleoside, Aminoglycoside, Cephalosporin, Peptide, Rifamycin, Carbapenem, Penam, Fosfomycin, Lincosamide, Phenicol, acridine dye, disinfecting agents and intercalating dyes, Benzalkonium, Chloride, Rhodamine
lincosamide nucleotidyltransferase (LNU)	1766.86	4337.94	0.0101134	0.00285814	-0.822699	Bacteroides	Lincosamide
tetracycline-resistant ribosomal protection protein	102602	116563	0.0439517	0.0143321	-0.208599	Bacteroides	Tetracycline
16s rRNA with mutation conferring resistance to aminoglycoside antibiotics	64505.5	52893.3	0.0263618	0.00802315	0.264246	Prevotella	Aminoglycoside
23S rRNA with mutation conferring resistance to macrolide antibiotics	82585.1	67412.5	3.94943e-05	6.66956e-06	0.293186	Prevotella	Macrolide
23S rRNA with mutation conferring resistance to pleuromutilin antibiotics	15173.5	12065.1	2.80014e-05	3.65235e-06	0.329055	Prevotella	Pleuromutilin antibiotic
ANT(6)	8756.11	2486.14	0.00143914	0.000375429	0.4164	Prevotella	Aminoglycoside
CfxA beta-lactamase	90796.6	55871.1	9.93951e-05	2.16076e-05	0.61802	Prevotella	Cephamycin
ACI beta-lactamase	1929.45	0	1.68323e-13	7.3184e-15	1.59753	Prevotella	Cephalosporin, Penam
1 median RPKM (Reads Per Kilobase per Million mapped reads)
2 Group where the antimicrobial resistance gene family is enriched
