# Supplementary material for: Gut resistome linked to sexual preference and HIV infection
Source: BMC Microbiol. 2024 Jun 8;24:201. doi: 10.1186/s12866-024-03335-z (PMC11162057; doi:10.1186/s12866-024-03335-z)
Supplement: Supplementary file 8 — Supplementary Material 8. [file 12866_2024_3335_MOESM8_ESM.xlsx]

## Sheet: Hoja1
sTable 5. Differentially abundant antimicrobial resistance gene families according to sexual preference in a subset of samples excluding women (n=125)
Antimicrobial resistance gene family	Sexual preference						Drug classes
	MSM1	no MSM1	p-value	adjusted p-value	log2FC	Group2
CblA beta-lactamase	0	5928.29	9.40291e-13	4.32534e-11	-3.69155	no MSM	Cephalosporin
Major facilitator superfamily (MFS) antibiotic efflux pump	4693	20928.9	9.82051e-07	1.12936e-05	-1.97139	no MSM	Macrolide, Tetracycline, Fluoroquinolone, Nucleoside, Aminoglycoside, Cephalosporin, Peptide, Rifamycin, Carbapenem, Penam, Fosfomycin, Lincosamide, Phenicol, acridine dye, disinfecting agents and intercalating dyes, Benzalkonium, Chloride, Rhodamine
ABC-F ATP-binding cassette ribosomal protection protein	1360.41	8002.91	7.29967e-08	1.11928e-06	-1.81347	no MSM	Lincosamide, Macrolide, Oxazolidinone, Phenicol, Pleuromutilin, Streptogramin, Tetracycline
lincosamide nucleotidyltransferase (LNU)	1767.59	4337.94	0.0128297	0.0453974	-1.48564	no MSM	Lincosamide
23S rRNA with mutation conferring resistance to macrolide antibiotics	80073.6	68329.8	0.00103018	0.00526538	0.288645	MSM	Macrolide
23S rRNA with mutation conferring resistance to pleuromutilin antibiotics	15173.5	12140.7	0.000878181	0.00504954	0.342306	MSM	Pleuromutilin
CfxA beta-lactamase	89864.7	54847.4	0.000657493	0.00432067	0.707275	MSM	Cephamycin
ACI beta-lactamase	1910.71	0	7.38448e-10	1.69843e-08	3.19711	MSM	Cephalosporin, Penam
MSM: men who have sex with men
1 median RPKM (Reads Per Kilobase per Million mapped reads)
2 Group where the antimicrobial resistance gene family is enriched
